# Supplementary material for: Regeneration of the zebrafish retinal pigment epithelium after widespread genetic ablation
Source: PLoS Genet. 2019 Jan 29;15(1):e1007939. doi: 10.1371/journal.pgen.1007939 (PMC6368336; doi:10.1371/journal.pgen.1007939)
Supplement: S1 Table — Table of all statistical analyses, n’s and p-values. Statistics are arranged by Figure and experiment. (XLSX) [file pgen.1007939.s011.xlsx]

## Sheet: Sheet1
				<0.05	<0.005	<0.0005
				*	**	***
		TUNEL-positive cells in RPE (Fig 2)						TUNEL-positive cells in ONL (Fig 2)
Group	n	Test	P value	Significant?		Group	n	Test	P value	Significant?
3hpi UA	10					3hpi UA	10
3hpi A	15	Mann-Whitney	0.1525	NS		3hpi A	15	Mann-Whitney	0.8505	NS
6hpi UA	9					6hpi UA	9
6hpi A	20	Mann-Whitney	0.0936	NS		6hpi A	20	Mann-Whitney	0.1694	NS
12hpi UA	9					12hpi UA	9
12hpi A	15	Mann-Whitney	0.0016	**		12hpi A	15	Mann-Whitney	0.079	NS
18hpi UA	11					18hpi UA	11
18hpi A	15	Mann-Whitney	<0.0001	***		18hpi A	15	Mann-Whitney	<0.0001	***
24hpi UA	17					24hpi UA	17
24hpi A	23	Mann-Whitney	<0.0001	***		24hpi A	23	Mann-Whitney	<0.0001	***
48hpi UA	4					48hpi UA	4
48hpi A	12	Mann-Whitney	<0.0001	***		48hpi A	12	Mann-Whitney	0.0301	*
		Bruch's Membrane Thickness (Fig 3)
Group	N	Test	P value	Significant?
3dpi UA	3
3dpi A	3	Mann-Whitney	<0.0001	***
		Stimulus Tracking Gain (Fig 4)
Group	n	Test	P value	Significant?
1dpi UA	3
1dpi A	4	Mann-Whitney	0.0857	NS
2dpi UA	3
2dpi A	12	Mann-Whitney	0.0055	**
3dpi UA	3
3dpi A	12	Mann-Whitney	0.1878	NS
		Area Under the Curve Tests for Backscatter Analysis (Fig 7)						Area Under the Curve Tests for Backscatter Analysis (Fig 7)
Group	N	Test	P value	Significant?		Group	N	Test	P value	Significant?
1dpi Quintile 1 UA	10					5dpi Quintile 1 UA	10
1dpi Quintile 1 A	9	Student's t test	<0.0001	***		5dpi Quintile 1 A	9	Student's t test	0.0053	**
1dpi Quintile 2 UA	10					5dpi Quintile 2 UA	10
1dpi Quintile 2 A	9	Student's t test	<0.0001	***		5dpi Quintile 2 A	9	Student's t test	0.3097	NS
1dpi Quintile 3 UA	10					5dpi Quintile 3 UA	10
1dpi Quintile 3 A	9	Student's t test	<0.0001	***		5dpi Quintile 3 A	9	Student's t test	0.8186	NS
1dpi Quintile 4 UA	10					5dpi Quintile 4 UA	10
1dpi Quintile 4 A	9	Student's t test	0.1141	NS		5dpi Quintile 4 A	9	Student's t test	0.4042	NS
1dpi Quintile 5 UA	10					5dpi Quintile 5 UA	10
1dpi Quintile 5 A	9	Student's t test	0.366	NS		5dpi Quintile 5 A	9	Student's t test	0.2194	NS
		Bruch's Membrane Thickness (Fig 8)
Group	N	Test	P value	Significant?
14dpi UA	3
14dpi A	3	Mann-Whitney	0.3402	NS
		EdU+ cells in dRPE (Fig 10)						EdU+/ZPR2+ cells in dRPE (Fig 10)
Group	N	Test	P value	Significant?		Group	N	Test	P value	Significant?
0.5dpi UA	5					0.5dpi UA	5
0.5dpi A	10	Mann-Whitney	0.4246	NS		0.5dpi A	10	Mann-Whitney	0.0764	NS
1dpi UA	5					1dpi UA	5
1dpi A	5	Mann-Whitney	0.8042	NS		1dpi A	5	Mann-Whitney	0.0165	*
1.5dpi UA	5					1.5dpi UA	5
1.5dpi A	5	Mann-Whitney	0.0635	NS		1.5dpi A	5	Mann-Whitney	>0.9999	NS
2dpi UA	3					2dpi UA	3
2dpi A	5	Mann-Whitney	0.2	NS		2dpi A	5	Mann-Whitney	0.1429	NS
3dpi UA	5					3dpi UA	5
3dpi A	4	Mann-Whitney	0.4444	NS		3dpi A	4	Mann-Whitney	0.7222	NS
4dpi UA	4					4dpi UA	4
4dpi A	5	Mann-Whitney	0.7222	NS		4dpi A	5	Mann-Whitney	>0.9999	NS
7dpi UA	5					7dpi UA	5
7dpi A	3	Mann-Whitney	>0.9999	NS		7dpi A	3	Mann-Whitney	>0.9999	NS
		EdU+ cells in pRPE (Fig 10)						EdU+/ZPR2+ cells in pRPE (Fig 10)
Group	N	Test	P value	Significant?		Group	N	Test	P value	Significant?
0.5dpi UA	5					0.5dpi UA	5
0.5dpi A	10	Mann-Whitney	N/A	N/A		0.5dpi A	10	Mann-Whitney	N/A	N/A
1dpi UA	5					1dpi UA	5
1dpi A	5	Mann-Whitney	0.005	**		1dpi A	5	Mann-Whitney	0.005	**
1.5dpi UA	5					1.5dpi UA	5
1.5dpi A	5	Mann-Whitney	0.0079	**		1.5dpi A	5	Mann-Whitney	0.4444	NS
2dpi UA	3					2dpi UA	3
2dpi A	5	Mann-Whitney	0.0571	NS		2dpi A	5	Mann-Whitney	0.0571	NS
3dpi UA	5					3dpi UA	5
3dpi A	4	Mann-Whitney	0.0159	*		3dpi A	4	Mann-Whitney	0.0079	**
4dpi UA	4					4dpi UA	4
4dpi A	5	Mann-Whitney	0.3492	NS		4dpi A	5	Mann-Whitney	0.0159	*
7dpi UA	5					7dpi UA	5
7dpi A	3	Mann-Whitney	>0.9999	NS		7dpi A	3	Mann-Whitney	>0.9999	NS
		EdU+ cells in TZ (Fig 10)						EdU+/ZPR2+ cells in TZ (Fig 10)
Group	N	Test	P value	Significant?		Group	N	Test	P value	Significant?
0.5dpi A	10					0.5dpi A	10
1dpi A	5	Mann-Whitney	N/A	N/A		1dpi A	5	Mann-Whitney	N/A	N/A
1dpi A	5					1dpi A	5
1.5dpi A	5	Mann-Whitney	0.1667	NS		1.5dpi A	5	Mann-Whitney	>0.9999	NS
1.5dpi A	5					1.5dpi A	5
2dpi A	5	Mann-Whitney	0.0238	*		2dpi A	5	Mann-Whitney	0.0159	*
2dpi A	5					2dpi A	5
3dpi A	4	Mann-Whitney	0.6857	NS		3dpi A	4	Mann-Whitney	0.4857	NS
3dpi A	4					3dpi A	4
4dpi A	3	Mann-Whitney	>0.9999	NS		4dpi A	3	Mann-Whitney	0.4127	NS
4dpi A	5					4dpi A	5
7dpi A	3	Mann-Whitney	0.3214	NS		7dpi A	3	Mann-Whitney	0.1071	NS
		EdU+ cells in IS (Fig 10)
Group	N	Test	P value	Significant?
0.5dpi A	10
1dpi A	5	Mann-Whitney	0.01	**
1dpi A	5
1.5dpi A	5	Mann-Whitney	0.0714	NS
1.5dpi A	5
2dpi A	5	Mann-Whitney	0.0159	*
2dpi A	5
3dpi A	4	Mann-Whitney	0.3429	NS
3dpi A	4
4dpi A	3	Mann-Whitney	0.6667	NS
4dpi A	5
7dpi A	3	Mann-Whitney	0.2857	NS
		BrdU+ cells in RPE (Fig 11)						BrdU+ cells in Central Retina (Fig 11)
Group	N	Test	P value	Significant?		Group	N		P value	Significant?
0-1 UA	12					0-1 UA	12
0-1 A	16	Mann-Whitney	<0.0001	***		0-1 A	16	Mann-Whitney	0.0005	*
1-2 UA	10					1-2 UA	10
1-2 A	15	Mann-Whitney	<0.0001	***		1-2 A	15	Mann-Whitney	0.0042	**
2-3 UA	12					2-3 UA	12
2-3 A	14	Mann-Whitney	<0.0001	***		2-3 A	14	Mann-Whitney	0.0799	NS
3-4 UA	9					3-4 UA	9
3-4 A	15	Mann-Whitney	<0.0001	***		3-4 A	15	Mann-Whitney	<0.0001	***
4-5 UA	11					4-5 UA	11
4-5 A	13	Mann-Whitney	<0.0001	***		4-5 A	13	Mann-Whitney	0.0039	**
5-6 UA	10					5-6 UA	10
5-6 A	12	Mann-Whitney	<0.0001	***		5-6 A	12	Mann-Whitney	<0.0001	***
6-7 UA	10					6-7 UA	10
6-7 A	12	Mann-Whitney	0.0013	**		6-7 A	12	Mann-Whitney	0.0067	*
		BrdU+ Cells in RPE (Fig 12)						BrdU+/EdU+ Cells in RPE (Fig 12)
Group	N	Test	P value	Significant?		Group	N	Test	P value	Significant?
0-1B; 3dpi Fix UA	9					0-1B; 3dpi Fix UA	9
0-1B; 3dpi Fix A	14	Mann-Whitney	<0.0001	***		0-1B; 3dpi Fix A	14	Student's T-Test	<0.0001	***
0-1B; 7dpi Fix UA	15
0-1B; 7dpi Fix A	18	Mann-Whitney	<0.0001	***
3-4B; 7dpi Fix UA	10
3-4B; 7dpi Fix A	9	Mann-Whitney	<0.0001	***
5-6B; 7dpi Fix UA	10
5-6B; 7dpi Fix A	9	Mann-Whitney	<0.0001	***
		Centrality of BrdU+ Cells in RPE (Fig 12)
Group	N	Test	P value	Significant?
0-1B; 7dpi Fix A	376
3-4B; 7dpi Fix A	152	Mann-Whitney	<0.0001	***
3-4B; 7dpi Fix A	152
5-6B; 7dpi Fix A	22	Mann-Whitney	0.0145	*
		BrdU+ versus BrdU+/GFP+Cells in RPE (Fig 12)						Centrality of BrdU+ versus BrdU+/GFP+ Cells in RPE (Fig 12)
Group	N	Test	P value	Significant?		Group	N	Test	P value	Significant?
0-1B; 3dpi Fix UA	8					0-1B; 7dpi Fix A	126
0-1B; 3dpi Fix A	8	Student's t test	<0.0001	***		3-4B; 7dpi Fix A	62	Mann-Whitney	<0.0001	***
		#BrdU+ cells in RPE/Section (Fig 13)						%Pigment Recovery/Section (Fig 13)
Group	N	Test	P value	Significant?		Group	N	Test	P value	Significant?
DMSO; 4dpi Fix A	10					DMSO; 4dpi Fix A	10
IWR-1; 4dpi Fix A	11	Student's t test	<0.0001	***		IWR-1; 4dpi Fix A	11	Student's t test	<0.0001	***
		Mean Pigment Intensity (Fig SUPP 1)						Mean Pigment Intensity (FigSUPP 1)
Group	N	Test	P value	Significant?		Group	N	Test	P value	Significant?
2hpi UA	10					2hpi A	10
2dpi A	10	Student's t test	<0.0001	***		4dpi A	10	Student's t test	0.0006	***
4dpi UA	8					4dpi A	8
4dpi A	6	Student's t test	0.0022	**		7dpi A	6	Student's t test	0.1788	NS
7dpi UA	9
7dpi A	12	Student's t test	<0.0001	***
		TUNEL-positive cells in RPE (FigSUPP 3)						TUNEL-positive cells in ONL (FigSUPP 3)
Group	n	Test	P value	Significant?		Group	n	Test	P value	Significant?
MTZ+ RNG-	5					MTZ+ RNG-	5
MTZ- RNG-	5	Mann-Whitney	0.7262	NS		MTZ- RNG-	5	Mann-Whitney	>0.9999	NS
MTZ- RNG-	5					MTZ- RNG-	5
MTZ- RNG+	17	Mann-Whitney	0.0748	NS		MTZ- RNG+	17	Mann-Whitney	0.1848	NS
MTZ- RNG+	17					MTZ- RNG+	17
MTZ+ RNG-	23	Mann-Whitney	<0.0001	***		MTZ+ RNG-	23	Mann-Whitney	<0.0001	***
MTZ+ RNG-	5					MTZ+ RNG-	5
MTZ+ RNG+	23	Mann-Whitney	<0.0001	***		MTZ+ RNG+	23	Mann-Whitney	<0.0001	***
